# Supplementary material for: Classification Scheme of Heating Risk during MRI Scans on Patients with Orthopaedic Prostheses
Source: Diagnostics (Basel). 2022 Aug 2;12(8):1873. doi: 10.3390/diagnostics12081873 (PMC9406867; doi:10.3390/diagnostics12081873)
Supplement: Supplementary file 1 [file diagnostics-12-01873-s001.zip]

Archive with 1 entries (1 files):
- diagnostics-1832548-supplementary.pdf
